# Supplementary material for: Discovery of Novel Thiophene/Hydrazones: In Vitro and In Silico Studies against Pancreatic Cancer
Source: Pharmaceutics. 2023 May 9;15(5):1441. doi: 10.3390/pharmaceutics15051441 (PMC10223062; doi:10.3390/pharmaceutics15051441)
Supplement: Supplementary file 1 [file pharmaceutics-15-01441-s001.zip]

Archive with 1 entries (1 files):
- pharmaceutics-2328857-supplementary.pdf
